# Supplementary material for: Topological barrier to Cas12a activation by circular DNA nanostructures facilitates autocatalysis and transforms DNA/RNA sensing
Source: Nat Commun. 2024 Mar 5;15:1818. doi: 10.1038/s41467-024-46001-8 (PMC10914725; doi:10.1038/s41467-024-46001-8)
Supplement: Supplementary file 4 — Source Data [file 41467_2024_46001_MOESM4_ESM.xlsx]

## Sheet: Fig_2B
Fig. 2B Fluorescence signal produced by Cas12a RNPs triggered by L-ssDNA oligos of different lengths
	1	2	3
Neg-	0.04704	0.05123	0.05206
15	0.05465	0.05486	0.05775
18	0.07632	0.07886	0.08241
19	0.16339	0.16851	0.16657
20	1.94011	1.98673	1.95729
24	5.89182	6.35411	6.17868
27	6.69589	7.3318	7.03242

## Sheet: Fig_2C
Fig. 2C PAGE-gel electrophoresis verifies the formation of Cir-ssDNA nanostructure made from L-ssDNA
10 bp DNA marker applied

## Sheet: Fig_2D
Fig. 2D The change of Cas12a RNP trans-cleavage activation patterns for different DNA nanostructures
L-ssDNA					Cir-ssDNA					Neg-
Time (mins)	1	2	3		Time (mins)	1	2	3		Time (mins)	1	2	3
30	1.33973	1.33712	1.43339		30	0.18315	0.18161	0.17919		30	0.15686	0.15813	0.16096
60	2.70016	2.6899	2.8925		60	0.181	0.18375	0.18037		60	0.15912	0.16117	0.163
90	3.92835	3.94376	4.21971		90	0.18656	0.18294	0.18779		90	0.15947	0.16221	0.16555

## Sheet: Fig_2E
Fig. 2E The Cas12a RNP activation efficiency ratios between Cir-ssDNA and L-ssDNA of different lengths
Length (nt)	18	19	20	24	27
1	0.80771	0.46041	0.0327	0.42158	1.01096
2	0.86071	0.43148	0.03062	0.39505	0.96644
3	0.7358	0.43948	0.02912	0.39978	0.94643

## Sheet: Fig_2F
Fig. 2F Comparison of differences in the trans-cleavage intensity for 20 nt long L-ssDNA and Cir-ssDNA
	0 mins						90 mins
	1	2	3				1	2	3
L-ssDNA	0.17019	0.16541	0.1732			L-ssDNA	3.92835	3.94376	4.21971
Cir-ssDNA	0.16435	0.16426	0.15527			Cir-ssDNA	0.18656	0.18294	0.18779
Neg-	0.16884	0.15698	0.15513			Neg-	0.15947	0.16221	0.16555

## Sheet: Fig_2G
Fig. 2G Gel electrophoresis demonstrates that trans-cleavage of Cas12a efficiently degrades ssDNA but not dsDNA
																1, 9, 17: 10 bp DNA ladder
																2: ssDNA treated with trans-cleavage for 0 mins
																3: ssDNA treated with trans-cleavage for 10 mins
																4: ssDNA treated with trans-cleavage for 20 mins
																5: ssDNA treated with trans-cleavage for 30 mins
																6: ssDNA treated with trans-cleavage for 40 mins
																7: ssDNA treated with trans-cleavage for 50 mins
																8: ssDNA treated with trans-cleavage for 60 mins
																10: dsDNA treated with trans-cleavage for 0 mins
																11: dsDNA treated with trans-cleavage for 10 mins
																12: dsDNA treated with trans-cleavage for 20 mins
																13: dsDNA treated with trans-cleavage for 30 mins
																14: dsDNA treated with trans-cleavage for 40 mins
																15: dsDNA treated with trans-cleavage for 50 mins
																16: dsDNA treated with trans-cleavage for 60 mins

## Sheet: Fig_2H
Fig. 2H The Cas12a activation by Cir-mediator DNA nanostructure compared with L-dsDNA
	1	2	3
L-dsDNA	1.0122	1.12162	1.0874
Cir-mediator	0.18245	0.22353	0.1909
Neg-	0.15948	0.16159	0.14585

## Sheet: Fig_2I
Fig 2I Trans-cleavage treated DNA molecules are effective as target DNA for Cas12a RNP activation
	1	2	3
L-dsDNA	1.33915	1.2803	1.22745
L-ssDNA	0.23075	0.19893	0.19686
Cir-ssDNA	0.27281	0.21555	0.21823
Cir-mediator	1.09841	1.15352	1.1617
Neg-	0.22843	0.20392	0.21411

## Sheet: Fig_3B
Fig. 3B Comparison of FRET signal changes between different DNA structures when interacted with Cas12a RNP
	1	2	3
L-ssDNA	1.30917	1.33394	1.30924
Cir-ssDNA	0.37409	0.37305	0.34922
Cir-dsDNA	0.37502	0.37363	0.36626
Neg-	0.33077	0.29672	0.31867

## Sheet: Fig_4B
Fig 4B. The fluorescence signal intensity differences between reporter trans-cleavage in a standard CRISPR/Cas12a and the AutoCAR-1 systems
	Reaction time (Sec)
Cir-mediator		1	2	3
	0	0.11708	0.11851	0.12202
	900	0.18158	0.16989	0.17348
	1800	0.35571	0.34686	0.35636
	3600	1.03336	0.99149	1.06048
	5400	1.60903	1.53696	1.64524
	7200	2.23248	2.21673	2.30791
Normal		1	2	3
	0	0.1097	0.10985	0.10743
	900	0.12418	0.11431	0.11812
	1800	0.13032	0.13074	0.12805
	3600	0.1377	0.14642	0.13927
	5400	0.15278	0.14359	0.17571
	7200	0.14117	0.15013	0.177
Neg-		1	2	3
	0	0.10363	0.09285	0.11042
	900	0.1242	0.10957	0.10768
	1800	0.12698	0.1166	0.12091
	3600	0.12895	0.12344	0.13054
	5400	0.13268	0.12237	0.12601
	7200	0.12692	0.12386	0.12514

[truncated: 52 more sheets: Fig_4C, Fig_4D, Fig_4E-G, Fig_4H-J, Fig_5A, Fig_5B, Fig_5C, Fig_5D, Fig_6, Fig_7, Fig_8, Fig_9, Fig_S2, Fig_S3, Fig_S5, Fig_S6, Fig_S7, Fig_S9, Fig_S10, Fig_S11 …]
